# Supplementary material for: Vesicular stomatitis Indiana virus near-full-length genome sequences reveal low genetic diversity during the 2019 outbreak in Colorado, USA
Source: Front Vet Sci. 2023 Feb 14;10:1110483. doi: 10.3389/fvets.2023.1110483 (PMC9971496; doi:10.3389/fvets.2023.1110483)
Supplement: Supplementary Table S1 — Metadata and accession numbers for 86 VSIV sequences collected in Colorado during the 2019 VSIV outbreak. [file Table_1.XLSX]

## Sheet: Sheet1
Sequence Name	Date Collected	County	GenBank Accession #	SRA Accession #
IN0719COE1	2019-07-04	Larimer	OP734359	SAMN31439598
IN0719COE2	2019-07-06	Weld	OP734360	SAMN31439599
IN0719COE3	2019-07-10	Larimer	OP734361	SAMN31439600
IN0719COE4	2019-07-11	Larimer	OP734362	SAMN31439601
IN0719COE5	2019-07-11	Larimer	OP734363	SAMN31439602
IN0719COE6	2019-07-15	Boulder	OP734364	SAMN31439603
IN0719COE7	2019-07-15	Larimer	OP734365	SAMN31439604
IN0719COE8	2019-07-15	Weld	OP734366	SAMN31439605
IN0719COE9	2019-07-17	Larimer	OP734367	SAMN31439606
IN0719COE10	2019-07-16	La Plata	OP734368	SAMN31439607
IN0719COE11	2019-07-18	Larimer	OP734369	SAMN31439608
IN0719COE12	2019-07-18	Boulder	OP734370	SAMN31439609
IN0719COE13	2019-07-19	Boulder	OP734371	SAMN31439610
IN0719COE14	2019-07-19	Boulder	OP734372	SAMN31439611
IN0719COE15	2019-07-19	Jefferson	OP734373	SAMN31439612
IN0719COE16	2019-07-17	Larimer	OP734374	SAMN31439613
IN0719COE17	2019-07-17	Larimer	OP734375	SAMN31439614
IN0719COE18	2019-07-18	Larimer	OP734376	SAMN31439615
IN0719COE19	2019-07-20	Larimer	OP734377	SAMN31439616
IN0719COE20	2019-07-22	Larimer	OP734378	SAMN31439617
IN0719COE22	2019-07-15	Broomfield	OP734379	SAMN31439618
IN0719COE34	2019-07-23	Larimer	OP734380	SAMN31439619
IN0719COE35	2019-07-23	Adams	OP734381	SAMN31461487
IN0719COE36	2019-07-23	Mesa	OP734382	SAMN31461488
IN0719COE37	2019-07-23	Larimer	OP734383	SAMN31461489
IN0719COE38	2019-07-22	Mesa	OP734384	SAMN31461490
IN0719COE39	2019-07-22	Mesa	OP734385	SAMN31461491
IN0719COE40	2019-07-23	Larimer	OP734386	SAMN31461492
IN0719COE41	2019-07-24	Boulder	OP734387	SAMN31461493
IN0719COE42	2019-07-24	Boulder	OP734388	SAMN31461494
IN0719COE43	2019-07-24	Larimer	OP734389	SAMN31461495
IN0719COE44	2019-07-24	Weld	OP734390	SAMN31461496
IN0719COE45	2019-07-23	Boulder	OP734391	SAMN31461497
IN0719COE46	2019-07-22	Larimer	OP734392	SAMN31461498
IN0719COE47	2019-07-25	Weld	OP734393	SAMN31461499
IN0719COE48	2019-07-25	Weld	OP734394	SAMN31461500
IN0719COE49	2019-07-27	Larimer	OP734395	SAMN31461501
IN0719COE50	2019-07-29	Boulder	OP734396	SAMN31461502
IN0719COE51	2019-07-29	Mesa	OP734397	SAMN31461503
IN0719COE52	2019-07-29	Jefferson	OP734398	SAMN31461504
IN0719COE53	2019-07-30	Jefferson	OP734399	SAMN31461687
IN0719COE54	2019-07-31	Jefferson	OP734400	SAMN31461688
IN0719COE55	2019-07-31	Mesa	OP734401	SAMN31461689
IN0719COE56	2019-07-31	Montezuma	OP734402	SAMN31461690
IN0719COE57	2019-07-31	Montrose	OP734403	SAMN31461691
IN0719COE58	2019-07-22	Morgan	OP734404	SAMN31461692
IN0719COE59	2019-07-24	Archuleta	OP734405	SAMN31461693
IN0719COE60	2019-07-31	Ouray	OP734406	SAMN31461694
IN0719COE61	2019-07-28	Delta	OP734407	SAMN31461695
IN0819COE3	2019-08-04	Pueblo	OP734408	SAMN31461696
IN0819COE6	2019-08-14	Ouray	OP734409	SAMN31461697
IN0819COE7	2019-08-15	Fremont	OP734410	SAMN31461698
IN0819COE8	2019-08-20	Mesa	OP734411	SAMN31461699
IN0819COE9	2019-08-04	Douglas	OP734412	SAMN31461700
IN0819COE10	2019-08-02	Gilpin	OP734413	SAMN31461701
IN0819COE11	2019-08-07	Jefferson	OP734414	SAMN31461702
IN0819COE12	2019-08-19	Jefferson	OP734415	SAMN31461703
IN0819COE13	2019-08-09	Jefferson	OP734416	SAMN31461704
IN0819COE14	2019-08-20	Montrose	OP734417	SAMN31502071
IN0819COE15	2019-08-23	Conejos	OP734418	SAMN31502072
IN0819COE16	2019-08-01	Douglas	OP734419	SAMN31502073
IN0819COE17	2019-08-01	Archuleta	OP734420	SAMN31502074
IN0819COE18	2019-08-08	Douglas	OP734421	SAMN31502075
IN0819COE19	2019-08-08	Douglas	OP734422	SAMN31502076
IN0819COE20	2019-08-13	Delta	OP734423	SAMN31502077
IN0819COE21	2019-08-14	Ouray	OP734424	SAMN31502078
IN0819COE22	2019-08-19	Chaffee	OP734425	SAMN31502079
IN0819COE23	2019-08-02	Mesa	OP734426	SAMN31502080
IN0819COE24	2019-08-05	Delta	OP734427	SAMN31502081
IN0819COE25	2019-08-08	Mesa	OP734428	SAMN31502082
IN0819COE26	2019-08-14	Mesa	OP734429	SAMN31502083
IN0919COE1	2019-09-11	Las Animas	OP734430	SAMN31502084
IN0919COE2	2019-09-04	Garfield	OP734431	SAMN31502085
IN0919COE3	2019-09-12	Eagle	OP734432	SAMN31502086
IN0919COE4	2019-09-13	Garfield	OP734433	SAMN31502087
IN0919COE5	2019-09-16	Teller	OP734434	SAMN31502088
IN0919COE6	2019-09-21	Rio Blanco	OP734435	SAMN31559940
IN0919COE7	2019-09-21	Rio Blanco	OP734436	SAMN31559941
IN1019COE1	2019-10-15	Pitkin	OP734437	SAMN31559942
IN1019COE2	2019-10-23	Garfield	OP734438	SAMN31559943
IN1019COE3	2019-10-07	Garfield	OP734439	SAMN31559944
IN1019COE4	2019-10-09	Larimer	OP734440	SAMN31559945
IN1019COE5	2019-10-11	Garfield	OP734441	SAMN31559946
IN1019COE6	2019-10-17	Garfield	OP734442	SAMN31559947
IN1019COE7	2019-10-02	Morgan	OP734443	SAMN31559948
IN1019COE8	2019-10-08	Garfield	OP734444	SAMN31559949
